# Supplementary material for: Resistance to the isocitrate dehydrogenase 1 mutant inhibitor ivosidenib can be overcome by alternative dimer-interface binding inhibitors
Source: Nat Commun. 2022 Aug 15;13:4785. doi: 10.1038/s41467-022-32436-4 (PMC9378673; doi:10.1038/s41467-022-32436-4)
Supplement: Supplementary file 2 — Source Data [file 41467_2022_32436_MOESM2_ESM.xlsx]

## Sheet: Figure 1
Figure 1 c
	R132C			R132C/S280F			R132H			R132H/S280F
c (2HG)	0.2646	0.2139	0.22	1.338	1.382	1.327	-0.075	-0.082	0.0151	0.2731	0.2797	0.2144
Figure 1 d
	R132C			R132C/S280F			R132H			R132H/S280F
c (2HG)	0.685	0.657	0.629	1.227	1.215	1.333	-0.044	-0.0098	-0.0095	0.1611	0.142	0.1459

## Sheet: Figure 2
Figure 2a
R132C			R132C/S280F			R132H			R132H/S280F			R132C/S280A
103.445	104.428	105.635	-4.1582	3.88131	14.6873	98.7797	99.7447	98.9844	1.13402	-2.06107	-1.0742	66.2701	50.5021	65.3447

## Sheet: Figure 5
Em-Control	Em-AG120	Em-GSK864	Em-FT2102	Em-IDH224	Em-Ds1001b	C-Control	C-AG120	C-GSK864	C-FT2102	C-IDH224	C-Ds1001b	CF-Control	CF-AG120	CF-GSK864	CF-FT2102	CF-IDH224	CF-Ds1001b	H-Control	H-AG120	H-GSK864	H-FT2102	H-IDH224	H-Ds1001b	HF-Control	HF-AG120	HF-GSK864	HF-FT2102	HF-IDH224	HF-Ds1001b
55459.8	57883	43585.6	52804.5	89318.1	51141.4	183422	52088.6	38439.3	77625.8	69768.4	43985	214737	159328	121257	72050.7	79326.6	67233.6	473140	69467.2	48165.8	52849.5	53549	44146.8	1004070	856350	131358	58379.9	61838.7	518565
60801.4	75917.7	50898.8	64927	81458.8	46980.7	152403	48393.2	55181	58399.6	75861	37255.6	206149	163002	100845	66849.4	51774.9	83818.5	516083	39679.9	59958.9	38623.4	61844.6	40185.5	1148914	895275	152799	59211.9	56744.8	414633
76447.7	85802.8	60357.4	75933.5	60558.2	53466.4	211399	37541.7	61821.2	43482.6	57859.4	64622	209200	183809	94395.6	50974.8	51698.5	81157.9	480594	76051.5	44815.7	52617.1	47120.1	39108.9	914206	1086933	147369	37441.1	68321.8	374448
47347.4	47477.2	48169.7	34018.1	69273.4	38288.1	215619	48102.4	61256.7	66882.3	77953.9	48162.5	200680	182796	126317	46405.6	87568.5	82159.8	491717	57898	27934.9	34506.7	88676.4	58159.8	1113155	553113	131025	50647.3	77632.2	581934

## Sheet: Supplementary Figure 2
Supplementary Figure 2, c
R132C								R132C/S280F								R132H								R132H/S280F
	time	D-Isocitrate	2-Oxoglutarate	2-Hydroxyglutarate	NADP+	NADPH			time	D-Isocitrate	2-Oxoglutarate	2-Hydroxyglutarate	NADP+	NADPH			Time (s)	D-Isocitrate	2-Oxoglutarate	2-Hydroxyglutarate	NADP+	NADPH			Time (s)	D-Isocitrate	2-Oxoglutarate	2-Hydroxyglutarate	NADP+	NADPH
	540	1.30805	0.034304	0.15765	1.45176	0.048244			451	0.582754	0.064579	0.852667	1.45087	0.049133			540	1.54083	0.002335	-0.04317	1.4854	0.014605			540	1.37685	0.035851	0.087303	1.45758	0.042425
	2833	0.461724	0.022146	1.01613	1.47262	0.027378			555	0.388579	0.068501	1.04292	1.45176	0.048242			2934	1.41239	0.036398	0.051212	1.45278	0.047215			1359	1.21805	0.04691	0.235042	1.44815	0.051849
	3997	0.159609	0.007905	1.33249	1.48413	0.015865			659	0.245311	0.046907	1.20778	1.46581	0.034186			4103	1.30564	0.044142	0.150215	1.45786	0.042144			2178	1.05351	0.046368	0.400117	1.45113	0.048872
	5149	0.020207	0.00281	1.47698	1.4921	0.007903			763	0.131967	0.031557	1.33648	1.47345	0.026554			5248	1.2366	0.042806	0.220599	1.4534	0.046598			3052	0.910986	0.038077	0.550937	1.45632	0.043679
	6315	-0.01075	0.002227	1.50852	1.49831	0.001694			868	0.062743	0.011762	1.42549	1.47525	0.024752			6422	1.17631	0.037311	0.286377	1.45285	0.04715			3965	0.732246	0.038322	0.729433	1.45271	0.047289
	7469	-0.00928	0.002742	1.50653	1.49517	0.004827			972	0.029981	0.006588	1.46343	1.47759	0.022411			7568	1.092	0.039068	0.368928	1.45722	0.04278			4853	0.599134	0.032954	0.867912	1.45881	0.041193
	8630	0.002821	0.001866	1.49531	1.49663	0.003375			1076	0.019541	0.00996	1.4705	1.48293	0.01707			8741	1.00181	0.044037	0.454149	1.45928	0.040717			5778	0.457726	0.027219	1.01506	1.46976	0.030243
	9801	-0.00279	0.000883	1.5019	1.49228	0.007724			1181	0.009624	0.001062	1.48931	1.47464	0.025357			9908	0.951776	0.032123	0.516101	1.46066	0.039344			6661	0.335793	0.022841	1.14137	1.47105	0.028948
	10948	0.000146	0.005832	1.49402	1.49632	0.003677			1285	0.024248	0.011017	1.46473	1.48409	0.015912			11049	0.875449	0.031767	0.592784	1.46682	0.033176			7544	0.241495	0.019109	1.2394	1.47603	0.023968
	12117	-0.01075	-0.0004	1.51114	1.49299	0.007013			1389	0.016122	0.004912	1.47897	1.47761	0.022386			12229	0.814535	0.031589	0.653876	1.45738	0.042622			8490	0.150452	0.017288	1.33226	1.48187	0.018126
	13294	0.000303	0.002374	1.49732	1.49005	0.009951			1494	0.01763	0.004999	1.47737	1.48204	0.01796			13398	0.744581	0.030972	0.724447	1.46151	0.038491			9367	0.081168	0.010399	1.40843	1.48036	0.019643
	14830	-0.0048	-0.00411	1.50891	1.49933	0.000672			1598	0.020033	0.006305	1.47366	1.47658	0.023421			14938	0.681388	0.021133	0.797479	1.46763	0.03237			10275	0.041128	0.008981	1.44989	1.48918	0.010819
	16650	0.002248	-0.00167	1.49942	1.49033	0.009672			1702	0.021554	0.014671	1.46378	1.4796	0.020401			16749	0.606144	0.022135	0.871721	1.46692	0.033076			11164	0.019652	0.005573	1.47477	1.50418	-0.00418
	1694	0.86182	0.025153	0.613027	1.44941	0.050586			1807	0.018998	0.013467	1.46753	1.47839	0.021605			1793	1.4668	0.028116	0.005087	1.46788	0.032118			12056	0.002115	0.000269	1.49762	1.48276	0.017243
	18397	-0.03563	-0.02016	1.55579	1.48784	0.012158			1911	0.017302	0.006077	1.47662	1.48004	0.019962			18509	0.549589	0.02237	0.928041	1.46663	0.033368
	22069	-0.00861	-0.00362	1.51223	1.48961	0.010385			2015	0.020156	0.010157	1.46969	1.47805	0.021952			22160	0.449249	0.012546	1.03821	1.46708	0.032916
	25661	-0.01234	-0.00264	1.51498	1.48362	0.016382			2120	0.020492	0.006146	1.47336	1.47886	0.021139			25757	0.370607	0.005144	1.12425	1.46449	0.035507
	29259	-0.00899	-0.00583	1.51482	1.48058	0.019422			2224	0.023488	0.00866	1.46785	1.47618	0.02382			29358	0.313847	0.006733	1.17942	1.46196	0.038035
	40072	-0.00872	-0.01125	1.51997	1.47948	0.020516			2328	0.022442	0.003054	1.4745	1.4792	0.020798			40165	0.178263	0.005605	1.31613	1.4548	0.045198
									2432	0.027403	0.00612	1.46648	1.47735	0.022651
									2537	0.005066	0.000847	1.49409	1.48002	0.019981
									2641	0.010387	-0.00602	1.49564	1.47502	0.024976
									2745	0.016082	0.006349	1.47757	1.47547	0.024533
									2849	0.02606	0.008122	1.46582	1.48158	0.018419
									2954	0.021551	0.006777	1.47167	1.47615	0.023854
									3058	0.024708	0.016378	1.45891	1.47796	0.02204
									3162	0.029419	0.014383	1.4562	1.47886	0.021139
									3266	0.023095	0.008067	1.46884	1.47728	0.022723
									3371	0.022757	0.005755	1.47149	1.47738	0.022619
									3475	0.026692	0.013922	1.45939	1.47771	0.022293
									3579	0.0197	0.000585	1.47971	1.47645	0.023553
									3683	0.016686	0.004716	1.4786	1.4792	0.020799
									3788	0.026152	0.012457	1.46139	1.48325	0.016747
									3892	0.023476	0.011987	1.46454	1.48229	0.017711
									3996	0.006527	-0.00336	1.49683	1.47042	0.02958
									4100	0.007661	-0.00297	1.49531	1.47126	0.028744
									4205	0.021604	0.008382	1.47001	1.47681	0.023192
									4309	0.017949	0.001359	1.48069	1.47646	0.023545
									4413	0.013176	-0.00109	1.48791	1.47803	0.021973
									4517	0.015005	0.007447	1.47755	1.47262	0.027376
									4622	0.018653	0.010886	1.47046	1.48038	0.019621
									4726	0.027404	0.010492	1.4621	1.47945	0.02055
									4830	0.01599	0.006026	1.47798	1.47701	0.022991
									4935	0.01747	0.005167	1.47736	1.47662	0.023379
									5039	0.011375	-0.00315	1.49177	1.47566	0.024343
									5143	0.026323	0.00898	1.4647	1.47852	0.021476
									5247	0.01627	0.005723	1.47801	1.47518	0.024824
									5352	0.018916	0.006796	1.47429	1.47555	0.02445
									5456	0.012793	0.000546	1.48666	1.46965	0.030349
									5561	0.022444	0.007263	1.47029	1.48033	0.01967
									5665	0.016504	0.00136	1.48214	1.47043	0.02957
									5769	0.013293	0.009848	1.47686	1.47698	0.023016
									5873	0.023865	0.016615	1.45952	1.47978	0.020217
									5978	0.021854	0.006019	1.47213	1.48595	0.014046
									6082	0.020798	0.010616	1.46859	1.4776	0.0224
									6186	0.020909	0.005785	1.47331	1.47664	0.023363
									6291	0.019474	0.00094	1.47959	1.47902	0.020979
									6395	0.02179	0.006473	1.47174	1.47952	0.020482
									6499	0.014796	0.003021	1.48218	1.47839	0.021614
									6604	0.008287	-0.00215	1.49386	1.47584	0.02416
									6708	0.020518	0.011044	1.46844	1.48297	0.017031
									6812	0.018764	0.005813	1.47542	1.47732	0.022675
									6917	0.012684	-0.00494	1.49226	1.4771	0.0229
									7021	0.021329	0.007161	1.47151	1.48038	0.019619
									7125	0.010998	0.002218	1.48678	1.47738	0.022618
									7229	0.012257	-0.00189	1.48963	1.47472	0.025281
Supplementary Figure 2, f
		Isocitrate + Mg2+						NOG + Mg2+
		c (Isocitrate)
		0.3125	0.33	-0.07	-0.67			0.3125	-2.27	-2.27	-2.27
		0.625	-0.07	-0.17	-1.67			0.625	-2.07	-2.27	-2.27
		1.25	-0.87	-0.87	-0.17			1.25	-2.07	-2.07	-2.07
		2.5	-0.27	-0.07	-0.27			2.5	-2.07	-2.07	-2.07
		5	-0.87	-1.07	-1.77
		10	-1.07	-1.27	-3.47
		20	-1.07	-1.27	-2.87

## Sheet: Supplementary Figure 3
Panel a				Panel b						Panel c							Panel d						Panel e					Panel f
t (s)	Hs IDH1 wt	Hs IDH1 S280F
479	0.053111			Hs IDH1 wt			Hs IDH1 S280F				t (s)	D-ICT	2OG	NADP+	NADPH		t (s)	D-ICT	2OG	NADP+	NADPH		t (s)	2OG	2HG	NADPH	NADP+			2OG	2HG	NADPH	NADP+
584	0.065991		c (2-OG)	0.24013	0.276425	0.336281	0.463562	0.353027	0.400446		506	0.968172	0.031828	0.957012	0.042988		509	0.909979	0.090021	0.934102	0.065898		1322	1.47488	0.025124	1.425	0.075003		2522	1.46595	0.034048	1.43265	0.067347
688	0.073051										610	0.961601	0.038399	0.950005	0.049995		613	0.888409	0.111591	0.934186	0.065814		4109	1.46416	0.03584	1.35819	0.141809		2400	1.47608	0.023924	1.44555	0.054453
793	0.079796										715	0.954485	0.045515	0.941778	0.058222		717	0.860738	0.139262	0.91477	0.08523		1200	1.47181	0.02819	1.42841	0.071585		5467	1.48025	0.019748	1.42553	0.074473
897	0.087991										819	0.946411	0.053589	0.936344	0.063656		821	0.843304	0.156696	0.909999	0.090001		11300	1.24339	0.256613	1.22239	0.277615		9578	1.46182	0.038181	1.39397	0.106027
1001	0.092398										923	0.940182	0.059818	0.922611	0.077389		926	0.82727	0.17273	0.894208	0.105792		14887	1.1645	0.335496	1.14963	0.350374		13208	1.4309	0.069104	1.38619	0.113815
1106	0.09773										1027	0.933492	0.066508	0.917484	0.082516		1030	0.806457	0.193543	0.885864	0.114136		18480	1.08939	0.410612	1.08126	0.418741		16799	1.44912	0.050876	1.36019	0.139808
1210	0.106072										1131	0.925463	0.074537	0.917285	0.082715		1134	0.785356	0.214644	0.874197	0.125803		22122	1.02797	0.472028	1.01316	0.486844		21781	1.39275	0.107248	1.32775	0.172251
1314	0.112013										1235	0.92314	0.07686	0.908442	0.091558		1238	0.773647	0.226353	0.866344	0.133656		28858	0.893307	0.606693	0.870297	0.629703		30180	1.2725	0.227495	1.25768	0.242324
1419	0.121982										1339	0.915727	0.084273	0.899504	0.100496		1343	0.753737	0.246263	0.849146	0.150854		35442	0.761115	0.738885	0.732592	0.767408		33728	1.23055	0.269451	1.23627	0.263726
1523	0.125637										1443	0.909361	0.090639	0.89709	0.10291		1447	0.739276	0.260724	0.835137	0.164863		37511	0.730394	0.769606	0.688515	0.811485		35809	1.22789	0.272105	1.22108	0.27892
1627	0.134553										1547	0.903097	0.096903	0.879159	0.120841		1551	0.725073	0.274927	0.835699	0.164301		39574	0.695137	0.804863	0.647676	0.852324		37871	1.21578	0.284221	1.20577	0.29423
1732	0.141191										1652	0.89786	0.10214	0.873627	0.126373		1656	0.704968	0.295032	0.82319	0.17681		41676	0.632712	0.867288	0.607919	0.892081		39980	1.20888	0.29112	1.19542	0.304576
1836	0.144099										1756	0.891061	0.108939	0.865657	0.134343		1760	0.695748	0.304252	0.815093	0.184907		43695	0.603777	0.896223	0.566788	0.933212		42003	1.20478	0.295215	1.18571	0.314294
1940	0.152352										1860	0.886744	0.113256	0.859679	0.140321		1864	0.675632	0.324368	0.806164	0.193836		47306	0.552054	0.947946	0.513222	0.986778		45647	1.16583	0.334173	1.14167	0.358331
2045	0.156554										1964	0.878626	0.121374	0.852827	0.147173		1968	0.658451	0.341549	0.802888	0.197112		50871	0.506312	0.993688	0.44949	1.05051		49238	1.14861	0.351385	1.12549	0.374513
2149	0.163584										2068	0.875766	0.124234	0.845235	0.154765		2073	0.649601	0.350399	0.784911	0.215089
2253	0.169249										2172	0.869308	0.130692	0.840808	0.159192		2177	0.636261	0.363739	0.787027	0.212973
2358	0.172883										2276	0.861317	0.138683	0.836479	0.163521		2281	0.621667	0.378333	0.774417	0.225583
2462	0.179885										2380	0.859519	0.140481	0.829684	0.170316		2386	0.611527	0.388473	0.773628	0.226372
2566	0.183834										2484	0.853977	0.146023	0.821992	0.178008		2490	0.595514	0.404486	0.757041	0.242959
2670	0.189748										2588	0.847112	0.152888	0.818015	0.181985		2595	0.584372	0.415628	0.751382	0.248618
2775	0.196073										2692	0.842653	0.157347	0.81041	0.18959		2699	0.575108	0.424892	0.751882	0.248118
2879	0.201779										2796	0.837437	0.162563	0.801415	0.198585		2803	0.559317	0.440683	0.73741	0.26259
2983	0.206563										2901	0.831373	0.168627	0.79616	0.20384		2908	0.542967	0.457033	0.733936	0.266064
3088	0.207871										3005	0.825841	0.174159	0.789013	0.210987		3012	0.532473	0.467527	0.722931	0.277069
3192	0.214643										3109	0.821178	0.178822	0.786233	0.213767		3116	0.52187	0.47813	0.716868	0.283132
3296	0.219833										3213	0.815542	0.184458	0.776862	0.223138		3221	0.513933	0.486067	0.711795	0.288205
3401	0.225982										3317	0.81331	0.18669	0.774472	0.225528		3325	0.497969	0.502031	0.703402	0.296598
3505	0.226818										3421	0.806666	0.193334	0.769108	0.230892		3430	0.485614	0.514386	0.698981	0.301019
3609	0.235105										3525	0.798156	0.201844	0.762332	0.237668		3534	0.488396	0.511604	0.694456	0.305544
3713	0.235373										3629	0.796357	0.203643	0.756648	0.243352		3638	0.471545	0.528455	0.688161	0.311839
3818	0.24013										3733	0.791763	0.208237	0.751768	0.248232		3743	0.461971	0.538029	0.690328	0.309672
											3837	0.789577	0.210423	0.746058	0.253942		3847	0.451993	0.548007	0.677179	0.322821
481		0.062155
585		0.081421
690		0.101241
794		0.110748
898		0.127754
1003		0.14281
1107		0.157657
1211		0.16674
1315		0.180355
1419		0.198147
1523		0.211114
1626		0.219745
1730		0.232934
1834		0.25262
1938		0.263034
2042		0.276879
2146		0.28278
2249		0.29909
2353		0.306449
2457		0.330298
2561		0.334888
2665		0.350354
2768		0.357345
2872		0.365673
2976		0.377297
3080		0.385493
3184		0.401375
3288		0.405335
3392		0.421647
3495		0.429481
3599		0.434918
3703		0.456789
3807		0.463562
Panel m/n
			Isocitrate					NOG					Isocitrate + Mg2+					NOG + Mg2+
R132C	c (isocitrate)					c (NOG)					c (isocitrate)					c (NOG)
	0.3125	-0.47	0.13	0.13		0.3125	0	-0.4	-0.6		0.3125	-0.07	-0.47	-0.87		0.3125	12.13	12.13	11.93
	0.625	0.13	0.13	0.13		0.625	-2.2	-0.6	-0.6		0.625	0.53	0.13	-0.87		0.625	13.73	13.53	13.73
	1.25	0.13	0.13	0.13		1.25	-0.8	-0.8	-0.6		1.25	0.53	0.33	0.13		1.25	14.73	14.73	15.53
	2.5	-0.07	-0.07	0.13		2.5	-0.6	-1	-0.6		2.5	2.13	2.13	1.93		2.5	17.53	17.33	17.33
	5	-0.27	-0.27	-0.27							5	2.73	2.73	2.53
	10	-0.47	-0.07	-0.07							10	3.13	3.13	3.13
	20	-0.87	-0.67	-0.67							20	3.13	3.13	3.13
			Isocitrate					NOG					Isocitrate + Mg2+					NOG + Mg2+
R132C/S280F	c (isocitrate)					c (NOG)					c (isocitrate)					c (NOG)
	0.3125	0	0	0		0.3125	-0.2	0.4	-0.2		0.3125	-0.07	-0.07	0.13		0.3125	8.6	8.8	8.6
	0.625	-0.2	-0.2	-0.2		0.625	-0.2	0.4	-0.2		0.625	0.33	0.13	0.33		0.625	9.8	10	10.2
	1.25	-0.2	-0.2	-0.2		1.25	-0.2	-0.2	-0.2		1.25	0.93	0.93	0.73		1.25	10.8	10.8	11.2
	2.5	-0.2	-0.2	-0.2		2.5	-0.8	-0.8	-0.8		2.5	2.13	2.13	2.13		2.5	12.2	12	12.2
	5	-0.6	-0.4	-0.4							5	3.53	3.53	3.53
	10	-0.8	-0.8	-0.8							10	5.33	5.13	5.13
	20	-1.4	-1.4	-1.4							20	6.53	6.53	6.33
			Isocitrate					NOG					Isocitrate + Mg2+					NOG + Mg2+
R132H	c (isocitrate)					c (NOG)					c (isocitrate)					c (NOG)
	0.3125	-0.27	-0.07	-0.07		0.3125	0	0	0		0.3125	0.17	0.67	0.47		0.3125	8.67	8.67	8.87
	0.625	-0.07	-0.07	-0.07		0.625	0	0	0		0.625	0.27	1.07	0.47		0.625	10.87	10.87	10.87
	1.25	-0.27	-1.07	-0.47		1.25	0	0	0		1.25	0.87	0.87	0.47		1.25	13.07	13.07	13.07
	2.5	-0.67	-0.27	-1.27		2.5	-0.2	-0.2	0		2.5	0.87	0.87	0.87		2.5	15.27	15.27	15.27
	5	-1.47	-1.27	-1.27							5	1.07	1.07	1.07
	10	-2.07	-2.27	-2.27							10	1.27	1.27	1.27
	20	-2.67	-2.87	-2.67							20	2.67	2.27	1.67
			Isocitrate					NOG					Isocitrate + Mg2+					NOG + Mg2+
R132H/S280F	c (isocitrate)					c (NOG)					c (isocitrate)					c (NOG)
	0.3125	0.13	0.13	0.13		0.3125	0.73	0.73	0.73		0.3125	0.33	0.33	0.13		0.3125	7.93	8.13	8.13
	0.625	-0.07	-0.67	-0.67		0.625	0.63	0.73	-0.57		0.625	0.33	0.13	0.33		0.625	9.33	9.13	9.13
	1.25	-1.07	-0.67	-0.07		1.25	-0.57	-0.17	0.03		1.25	0.33	0.33	0.33		1.25	10.13	10.13	10.13
	2.5	-0.87	-1.27	-0.67		2.5	-0.97	-0.97	-0.77		2.5	0.73	0.73	0.73		2.5	11.73	11.73	11.73
	5	-0.97	-1.27	-1.27							5	1.33	1.13	1.33
	10	-1.27	-1.47	-1.47							10	2.53	2.53	2.53
	20	-1.47	-1.67	-1.67							20	2.93	3.13	2.93

## Sheet: Supplementary Figure 4
Panel b
log AG-120 [M]	R132C S280A			R132H			R132C
-8.86967	-13.4754	-12.8632	10.3568
-8.39147	-4.04088	-10.7177	0.391782
-7.91364	1.68573	2.08068	2.76472
-7.43652	10.161	7.93413	8.60757
-6.95861	21.4517	22.3518	23.3672
-6.4828	33.4149	34.2991	34.6347
-6.00524	46.8964	50.2128	51.0695
-5.52871	61.6656	66.0419	65.0063
-5.0511	77.0648	85.2753	77.5042
-4.57349	91.9526	94.7755	94.3445
-4.09691	101.5	99.2641	99.2355
-10.5952				-0.134929	3.21224	8.67176
-10.118				6.91624	-4.62407	9.67906
-9.64016				10.7233	8.35709	8.19323
-9.16368				11.1596	17.317	23.7469
-8.68613				35.4299	43.1234	46.4044
-8.20971				71.3938	74.0456	75.8434
-7.73283				77.2419	83.5792	87.2144
-7.25493				88.3672	87.7882	89.8953
-6.77728				93.2265	94.5405	94.1228
-6.30103				84.6526	94.4823	100.217
-10.5952							-1.28223	-1.37596	5.50429
-10.118							-1.2363	0.52142	8.26802
-9.64016							4.44065	4.42012	12.7044
-9.16368							18.8644	14.6147	22.762
-8.68613							42.3661	36.3479	44.8229
-8.20971							78.4704	71.9223	78.4704
-7.73283							95.8093	88.8419	97.6736
-7.25493							99.6474	98.398	103.28
-6.77728							98.4469	97.7166	106.326
-6.30103							103.445	104.428	105.635
Panel c
R132C/S280F			Inhibition (%)			R132H/S280F
	AG-881	-5.44396	14.514	14.3262			AG-881	-4.02069	-3.50746	7.19078
	AG-221	6.18029	3.96657	0.966826			AG-221	8.37692	7.77253	2.53978
	AGI-6780	4.05411	4.07306	5.50706			AGI-6780	5.30125	9.30689	7.56643
	GSK321	92.9103	94.2482	90.7563			GSK321	110.572	130.961	86.9005
	GSK864	88.967	92.3161	89.0106			GSK864	105.714	99.6881	103.039
	IDH224	88.6735	89.3682	87.324			IDH224	96.4303	106.904	115.255
	IDH305	77.22	77.7762	78.2489			IDH305	102.513	107.586	98.9199
	IDH556	89.0934	89.0889	88.491			IDH556	77.1075	106.486	89.8676
	IDH889	8.58367	-1.47115	16.3631			IDH889	12.7256	-6.1757	-15.2737
	Compound 1	17.006	7.17513	25.0816			Compound 1	-4.50283	-0.50932	-1.33385
	BAY 1436032	9.39267	13.3438	22.1634			BAY 1436032	-3.10196	0.691868	-0.31154
	Baylor 3	5.56433	-4.55548	-1.22556			Baylor 3	-5.11337	-3.8144	-2.36225
	FT-2102	94.2568	92.8808	92.8808			FT-2102	100.665	92.8522	103.049
	DS-1001B	100.459	95.7965	97.2386			DS-1001B	100.637	101.757	97.1095

## Sheet: Supplementary Figure 5
	R132C											R132C/S280F											R132H											R132H/S280F
c (MgCl2)		0.8			4			20					0.8			4			20					0.8			4			20					0.8			4			20
	Ivosidenib	95.8886	95.1396	95.1725	97.8419	98.0265	97.9523	94.4138	94.3336	93.8698		Ivosidenib	-9.25616	-0.97283	16.2376	-2.23809	-1.84643	13.3726	13.9238	9.86358	5.30108		Ivosidenib	91.7969	103.724	109.428	99.6079	99.4342	98.4073	91.7066	92.3264	94.2654		Ivosidenib	0.610615	-2.09488	-1.53124	15.4483	9.59308	-6.7575	3.40961	3.53576	0.508112
	GSK864	58.304	70.9653	62.688	60.805	62.4805	67.3782	10.5249	12.708	15.3846		GSK864	40.1253	39.5994	44.2046	13.566	16.9436	31.4825	7.6692	5.83438	-14.3989		GSK864	39.6725	56.241	50.5256	52.153	53.8421	54.1465	-10.3596	-10.5981	2.93337		GSK864	23.4851	39.7946	38.2103	8.53566	14.7693	11.7091	10.9306	18.1201	8.53415
	IDH224	46.8837	51.54	52.3989	53.8192	55.6377	56.3926	31.8086	31.3136	34.7029		IDH224	49.5668	51.0192	47.1319	37.5252	37.4416	26.7062	16.5943	18.4098	-24.6314		IDH224	44.5801	62.4736	42.8408	60.5743	60.638	59.7969	30.728	34.5186	43.7782		IDH224	65.248	47.7435	57.3055	29.7632	42.0254	22.1231	15.5108	14.6652	17.4617
	FT-2102	71.8098	74.9665	74.7086	75.2613	77.8959	80.2134	30.3717	28.092	30.7824		FT2102	25.7689	33.1239	35.7825	18.1391	8.02265	5.89607	6.17919	12.9062	1.25313		FT-2102	76.8435	85.5849	86.3283	90.3561	90.473	90.1257	53.4592	53.5253	53.7545		FT-2102	70.1432	80.0096	69.0139	59.0996	56.632	69.3375	37.8813	60.005	53.9456
	DS-1001B	74.7259	83.7054	83.7054	79.8838	77.3788	74.9594	58.3638	59.2873	60.7824		DS-1001B	32.8862	46.0864	21.8717	31.611	35.0473	16.6087	18.3647	20.7233	9.6151		DS-1001B	90.728	95.7717	97.2848	87.4004	87.8535	87.7369	35.6134	60.8368	85.6867		DS-1001B	41.9787	34.4738	26.8238	8.38096	20.2937	11.3708	15.1439	3.12523	-10.2531
c (2-OG)		0.167			0.5			1.5					0.167			0.5			1.5					0.167			0.5			1.5					0.167			0.5			1.5
	Ivosidenib	101.362	99.2303	101.504	98.3275	97.1785	99.3298	87.8522	88.0065	88.784		Ivosidenib	-9.25616	-0.97283	16.2376	-2.23809	-1.84643	13.3726	13.9238	9.86358	5.30108		Ivosidenib	94.778	82.9548	79.4078	88.4886	89.8717	96.7429	94.6692	94.7531	95.2657		Ivosidenib	-4.39179	-4.65076	-7.36994	8.01243	4.11932	12.3698	-1.32073	-0.60682	-8.38841
	GSK864	62.3085	61.7246	55.557	27.3031	24.1819	33.2304	19.3969	18.1718	14.221		GSK864	40.1253	39.5994	44.2046	13.566	16.9436	31.4825	7.6692	5.83438	-14.3989		GSK864	117.464	116.766	85.6792	45.6119	45.8955	54.4025	30.109	18.5216	53.2839		GSK864	21.4784	22.643	28.628	17.1107	24.7558	23.3772	8.29375	11.2462	14.9592
	IDH224	73.7895	73.4967	65.0797	45.1929	47.3735	41.7797	35.7119	32.49	31.6598		IDH224	49.5668	51.0192	47.1319	37.5252	37.4416	26.7062	16.5943	18.4098	-24.6314		IDH224	63.863	74.9635	53.9282	50.1882	42.1139	25.1963	35.435	47.7859	29.2204		IDH224	63.4954	49.4184	59.5586	48.5356	54.5657	52.7148	36.1851	35.5394	48.1302
	FT-2102	84.4266	78.1448	80.9911	63.7102	59.0956	62.7303	35.7618	31.9758	30.7071		FT2102	25.7689	33.1239	35.7825	18.1391	8.02265	5.89607	6.17919	12.9062	1.25313		FT-2102	85.739	94.855	93.9745	96.0103	85.8383	99.7636	93.284	93.4836	95.6676		FT-2102	93.3085	92.0427	92.7178	84.8951	83.4055	85.469	58.2824	56.8462	59.5522
	DS-1001B	94.9481	93.0129	93.1877	78.6822	78.5503	75.9667	85.1833	79.6905	81.8031		DS-1001B	32.8862	46.0864	21.8717	31.611	35.0473	16.6087	18.3647	20.7233	9.6151		DS-1001B	103.659	99.6253	94.1923	94.344	78.4713	74.6497	68.7099	68.9179	75.7796		DS-1001B	74.7142	82.7292	83.4007	48.6435	47.5257	54.1598	43.5028	35.9699	36.9115
c (NADPH)		0.05			0.15			0.45					0.05			0.15			0.45					0.05			0.15			0.45					0.05			0.15			0.45
	Ivosidenib	91.7719	93.0886	92.0507	89.9644	94.8899	94.6773	93.9705	94.3567	95.9787		Ivosidenib	-9.25616	-0.97283	16.2376	-2.23809	-1.84643	13.3726	13.9238	9.86358	5.30108		Ivosidenib	90.8251	88.1257	93.4041	95.16	97.2051	98.6273	97.6527	100.972	103.254		Ivosidenib	-19.6062	25.4626	4.83789	-21.2387	9.33864	7.89782	6.41069	5.6569	1.85655
	GSK864	36.4857	39.845	42.9243	36.3809	41.3215	55.4523	30.112	23.5357	29.4686		GSK864	40.1253	39.5994	44.2046	13.566	16.9436	31.4825	7.6692	5.83438	-14.3989		GSK864	48.5098	55.5144	63.7199	37.5559	52.1728	54.4656	36.0569	41.2378	43.5255		GSK864	35.4157	22.9493	33.2681	33.4047	26.7734	34.5335	23.0873	21.6285	33.7043
	IDH224	25.6748	20.7055	25.5287	25.2641	31.3422	33.8287	21.6129	24.0203	22.8774		IDH224	49.5668	51.0192	47.1319	37.5252	37.4416	26.7062	16.5943	18.4098	-24.6314		IDH224	45.1789	33.6014	36.0362	37.0881	37.5689	33.1617	30.4013	30.209	34.085		IDH224	32.2756	33.9809	33.223	37.747	45.8584	47.1308	32.514	22.8651	29.5339
	FT-2102	79.6688	76.0134	76.5758	62.0277	56.0974	59.7814	61.8845	52.4689	66.5756		FT2102	25.7689	33.1239	35.7825	18.1391	8.02265	5.89607	6.17919	12.9062	1.25313		FT-2102	95.4672	92.1849	93.3572	95.3709	98.2288	95.9961	93.0135	95.2371	98.0784		FT-2102	71.6285	73.7277	67.6209	39.3115	55.1224	62.5115	47.7186	61.3179	64.7713
	DS-1001B	73.6931	58.9728	52.3693	80.4526	79.7353	83.0054	64.1361	62.4426	68.3187		DS-1001B	32.8862	46.0864	21.8717	31.611	35.0473	16.6087	18.3647	20.7233	9.6151		DS-1001B	76.6889	59.8531	66.7994	85.3744	84.7482	87.2529	83.7514	75.9157	76.2044		DS-1001B	26.2321	46.4792	56.2207	58.8174	55.1346	57.2162	38.2946	40.7657	41.3939

## Sheet: Supplementary Figure 11
IDH1 double mutant resistance constructs: TaqMan from LN18 cell lines
	Round 1 (August 21)		Round 1 averages (August 21)
	Construct	Fold change	Construct	Fold change					Average	SD	p value (compared to EV)
	LN18 empty vector	1	Empty Vector	1				Empty Vector	1	0	n/a
	LN18 R132H	9.3568	IDH1 R132H	9.3568				IDH1 R132H	7.00477	2.42354	0.0089
	LN18 R132C	5.57273	IDH1 R132C	5.57273				IDH1 R132C	2.61342	2.56425	0.6778
	LN18 R132H S280F	8.07546	IDH1 R132H S280F	8.07546				IDH1 R132H S280F	7.82548	1.87381	0.0038
	LN18 R132C S280F	3.23431	IDH1 R132C S280F	3.23431				IDH1 R132C S280F	1.95367	1.13028	0.919
	Round 2 (October21)		Round 2 averages (October 21)
	Construct	Fold change	Construct	Fold change
	LN18 empty vector	1	Empty Vector	1
	LN18 R132H	8.95182	IDH1 R132H	7.14196
	LN18 R132C	0.953512	IDH1 R132C	1.219
	LN18 R132H S280F	11.9909	IDH1 R132H S280F	9.56175
	LN18 R132C S280F	1.90015	IDH1 R132C S280F	1.53132
	Round 2 (October21)
	Construct	Fold change
	LN18 empty vector	1
	LN18 R132H	6.54051
	LN18 R132C	1.23893
	LN18 R132H S280F	9.74763
	LN18 R132C S280F	1.38979
	Round 2 (October21)
	Construct	Fold change
	LN18 empty vector	1
	LN18 R132H	5.93356
	LN18 R132C	1.46457
	LN18 R132H S280F	6.94672
	LN18 R132C S280F	1.30401
	Round 3 (Nov21)		Round 3 averages (Nov 21)
	Construct	Fold change	Construct	Fold change
	LN18 empty vector	1	Empty Vector	1
	LN18 R132H	5.13939	IDH1 R132H	4.51555
	LN18 R132C	1.11232	IDH1 R132C	1.04852
	LN18 R132H S280F	5.93723	IDH1 R132H S280F	5.83922
	LN18 R132C S280F	1.10994	IDH1 R132C S280F	1.09538
	Round 3 (Nov21)
	Construct	Fold change
	LN18 empty vector	1
	LN18 R132H	3.98446
	LN18 R132C	1.01182
	LN18 R132H S280F	4.41821
	LN18 R132C S280F	1.00079
	Round 3 (Nov21)
	Construct	Fold change
	LN18 empty vector	1
	LN18 R132H	4.42279
	LN18 R132C	1.02142
	LN18 R132H S280F	7.16223
	LN18 R132C S280F	1.17541
